# Supplementary material for: Computational Study of Network and Type-I Functional Divergence in Alcohol Dehydrogenase Enzymes Across Species Using Molecular Dynamics Simulation
Source: Biomolecules. 2024 Nov 19;14(11):1473. doi: 10.3390/biom14111473 (PMC11591965; doi:10.3390/biom14111473)
Supplement: Supplementary file 1 [file biomolecules-14-01473-s001.zip]

Archive with 1 entries (1 files):
- biomolecules-3263909-supplementary.pdf
